# Supplementary material for: ADP is the dominant controller of AMP-activated protein kinase activity dynamics in skeletal muscle during exercise
Source: PLoS Comput Biol. 2020 Jul 30;16(7):e1008079. doi: 10.1371/journal.pcbi.1008079 (PMC7433884; doi:10.1371/journal.pcbi.1008079)
Supplement: S1 Code — (ZIP) [file pcbi.1008079.s003.zip]

Archive with 8 entries (8 files):
- AMPK_MimeticsFunction.m
- AMPK_Model_2019.m
- ExperimentData.m
- ModelParameters.m
- Protocol.m
- Readme.txt
- Simulator.m
- TopAndBottomFigures.m
