# Supplementary material for: ADP is the dominant controller of AMP-activated protein kinase activity dynamics in skeletal muscle during exercise
Source: PLoS Comput Biol. 2020 Jul 30;16(7):e1008079. doi: 10.1371/journal.pcbi.1008079 (PMC7433884; doi:10.1371/journal.pcbi.1008079)
Supplement: S1 Code — (ZIP) [file pcbi.1008079.s003.zip › AMPK_MimeticsFunction.m]

function [dx] = AMPK_MimeticsFunction(t, x, protocol)

% Vicini Model - Parameters for OxPhos and Creatine Kinase
V_forCK = protocol.inputs(1);
K_b = protocol.inputs(2);
K_ia = protocol.inputs(3);
K_ib = protocol.inputs(4);
K_iq = protocol.inputs(5);
K_p = protocol.inputs(6);
K_eq = protocol.inputs(7);
TCr = protocol.inputs(8);
K_ADP = protocol.inputs(9);
V_maxOxPhos = protocol.inputs(10);
nH = protocol.inputs(11);

% Vicini Model - Parameters for contraction
k_rest = protocol.inputs(12);
k_stim = protocol.inputs(13);
k_post = protocol.inputs(14); %#ok<NASGU>

% Lambeth Model - Parameters for Adenylate Kinase
V_forAK = protocol.inputs(15);
kmt = protocol.inputs(16);
kmd = protocol.inputs(17);
kmm = protocol.inputs(18);
keqadk = protocol.inputs(19);

% Current Model - Adenine Binding Parameters
k6f = protocol.inputs(20); k6r = protocol.inputs(21); % ATP-AMPK
k7f = protocol.inputs(22); k7r = protocol.inputs(23); % ADP-AMPK
k8f = protocol.inputs(24); k8r = protocol.inputs(25); % AMP-AMPK

% Current Model - Adenine Binding Parameters
k9f = protocol.inputs(26); k9r = protocol.inputs(27); % Phospho ATP-AMPK
k10f = protocol.inputs(28); k10r = protocol.inputs(29); % Phospho ADP-AMPK
k11f = protocol.inputs(30); k11r = protocol.inputs(31); % Phospho AMP-AMPK

% Current Model - Michelis Constant Parameters
km12 = protocol.inputs(32); km13 = protocol.inputs(33); % AMPK Phospho (left) and Dephospho (right)
km14 = protocol.inputs(34); km15 = protocol.inputs(35); % ATP-AMPK Phospho (left) and Dephospho (right)

km16 = protocol.inputs(36); km17 = protocol.inputs(37); % ADP-AMPK Phospho (left) and Dephospho (right)
km18 = protocol.inputs(38); km19 = protocol.inputs(39); % AMP-AMPK Phospho (left) and Dephospho (right)

% Ian Model - AMPK Phosphorylation/Desphosphorylation Parameters
VmaxAMPKK = protocol.inputs(40);
VmaxAMPKKT = protocol.inputs(41);
VmaxAMPKKD = protocol.inputs(42);
VmaxAMPKKM = protocol.inputs(43);
VmaxPPaseAMPK = protocol.inputs(44);
VmaxPPaseATP = protocol.inputs(45); % High due to increased effects on dephosphorylation rate (Carling)
VmaxPPaseADP = protocol.inputs(46); % Low due to inhibition of dephosphorylation
VmaxPPaseAMP = protocol.inputs(47); % Low due to inhibition of dephosphorylation

% Mimetics Model Phosphorylation State
VmaxAMPKKZMP = protocol.inputs(48);
VmaxPPaseZMP = protocol.inputs(49);
km20 = protocol.inputs(50);
km21 = protocol.inputs(51);

% Mimetics Model Binding
k12f = protocol.inputs(52);
k12r = protocol.inputs(53);
k13f = protocol.inputs(54);
k13r = protocol.inputs(55);
kAICAR = protocol.inputs(56);
kZMP = protocol.inputs(57);

%% Simulation / This section determines whether the model is at rest based on the time-stamp in column 1 of protocol.workRest

switch(protocol.type)
    case {'DoseResponseADP', 'DoseResponseZMP', 'DoseResponseAMP', 'DoseResponseCompound991', 'C991analysis', 'ZMPanalysis'}
        k = k_rest;
        
    case {'Stephens', 'NielsenSedentary', 'NielsenTrained'}
        i = find(t >= protocol.workRest(:,1), 1, 'last');
        
        if (protocol.workRest(i, 2) == 1) % 1 = exercise state, 0 = rest state
            k = k_stim;
        else
            k = k_rest;
        end
        
    case {'Gibala', 'maxAUCgibala', 'GibalaLong'}
        i = find(t >= protocol.workRest(:,1), 1, 'last');
        if (protocol.workRest(i, 2) == 1) % 1 = exercise state, 0 = rest state
            k = k_stim + 0.004*(protocol.workRest(i, 3) - 1);
        else
            k = k_rest;
        end
end

%% Haldane Relationships

V_revCK = (V_forCK/K_eq)*((K_iq*K_p)/(K_ia*K_b)); % Creatine Kinase
V_revAK = V_forAK*(kmd^2)/(kmt*kmm*keqadk); % Lambeth 2002

%% 

r1 = k*x(1);
r2 = (V_maxOxPhos*(x(2)/K_ADP)^nH)/((1 + ((x(2))/K_ADP)^nH));
     
r3 = (V_forCK*x(2)*x(4)/(K_ia*K_b))         / (1 + (x(2))/K_ia + x(4)/K_ib + x(1)/K_iq + (x(2)*x(4))/(K_ia*K_b) + ((TCr - x(4))*x(1))/(K_iq*K_p)); % Forward direction = creation of Pi
r4 = (V_revCK*x(1)*(TCr - x(4))/(K_iq*K_p)) / (1 + (x(2))/K_ia + x(4)/K_ib + x(1)/K_iq + (x(2)*x(4))/(K_ia*K_b) + ((TCr - x(4))*x(1))/(K_iq*K_p)); % Reverse direction = creation of PCr
CK = -r3 + r4; % Creatine Kinase, Pi forming direction

r5f = V_forAK*(x(1)*x(3))/(kmt*kmm) / (1 + x(1)/kmt + x(3)/kmm + ((x(1)*x(3))/(kmt*kmm)) + 2*x(2)/kmd + (x(2)^2/(kmd^2))); % Forward direction = Creation of 2 ADP
r5r = V_revAK*((x(2))^2)/(kmd^2)    / (1 + x(1)/kmt + x(3)/kmm + ((x(1)*x(3))/(kmt*kmm)) + 2*x(2)/kmd + (x(2)^2/(kmd^2))); % Reverse direction = Creation of AMP/ATP
AK = r5f - r5r; % Adenylate Kinase, ADP forming direction

r6 = k6f*x(1)*x(12) - k6r*x(6);
r7 = k7f*x(2)*x(12) - k7r*x(7); % Maybe use P Saiu's thesis info
r8 = k8f*x(3)*x(12) - k8r*x(8);

r9 = k9f*x(1)*x(13) - k9r*x(9);
r10 = k10f*x(2)*x(13) - k10r*x(10); % For now, just use Xiao 2007 dissociation constants
r11 = k11f*x(3)*x(13) - k11r*x(11);

r12 = (VmaxAMPKK*x(12))/(km12 + x(12)); % Michelis-Menten
r13 = (VmaxPPaseAMPK*x(13))/(km13 + x(13)); % Michelis-Menten

r14 = (VmaxAMPKKT*x(6))/(km14 + x(6)); % Michelis-Menten
r15 = (VmaxPPaseATP*x(9))/(km15 + x(9)); % Michelis-Menten

r16 = (VmaxAMPKKD*x(7))/(km16 + x(7)); % Michelis-Menten
r17 = (VmaxPPaseADP*x(10))/(km17 + x(10)); % Michelis-Menten

r18 = (VmaxAMPKKM*x(8))/(km18 + x(8)); % Michelis-Menten
r19 = (VmaxPPaseAMP*x(11))/(km19 + x(11)); % Michelis-Menten

r20 = (VmaxAMPKKZMP*x(14))/(km20 + x(14));
r21 = (VmaxPPaseZMP*x(15))/(km21 + x(15));

r22 = k12f*x(12)*x(16) - k12r*x(14);
r23 = k13f*x(13)*x(16) - k13r*x(15);
r24 = kAICAR*x(17);
r25 = kZMP*x(16);

if (protocol.type == "DoseResponseADP" || protocol.type == "DoseResponseAMP" || protocol.type == "DoseResponseZMP" || protocol.type == "DoseResponseCompound991")
    CK = 0;
    AK = 0;
    r1 = 0;
    r2 = 0;
end

%% 

dx = zeros(17,1);
dx(1) =  - r1 + r2 - CK - AK - r6 - r9;

if(protocol.type == "DoseResponseADP")
    dx(2) =  0;
else
    dx(2) =  + r1 - r2 + CK + 2*AK - r7 - r10; 
end

if(protocol.type == "DoseResponseAMP")
    dx(3) = 0;    
else
    dx(3) =  - AK - r8 - r11;    
end

dx(4) =  + CK;
dx(5) =  + r1 - r2;
dx(6) =  + r6 - r14 + r15;
dx(7) =  + r7 - r16 + r17;
dx(8) =  + r8 - r18 + r19;
dx(9) =  + r9 + r14 - r15;
dx(10) = + r10 + r16 - r17;
dx(11) = + r11 + r18 - r19;
dx(12) = - r6 - r7 - r8 - r12 + r13 - r22;
dx(13) = - r9 - r10 - r11 + r12 - r13 - r23;

if(protocol.type == "DoseResponseADP" || protocol.type == "DoseResponseZMP" || protocol.type == "DoseResponseAMP" || protocol.type == "DoseResponseCompound991" || protocol.type == "C991analysis" || protocol.type == "ZMPanalysis")
    dx(14) = - r20 + r21 + r22;
    dx(15) = + r20 - r21 + r23;

    if(protocol.type == "DoseResponseCompound991" || protocol.type == "C991analysis" || protocol.type == "DoseResponseZMP")
        dx(16) = + r24 - r25;
    else
        dx(16) = - r22 - r23 + r24 - r25;
    end
    
    dx(17) = 0;
end

end

% x(1) = dATP        |  x(6) = dAMPK_ATP         | x(14) = dAMPK_ZMP
% x(2) = dADP        |  x(7) = dAMPK_ADP         | x(15) = dAMPK_P_ZMP
% x(3) = dAMP        |  x(8) = dAMPK_AMP         | x(16) = dZMP
% x(4) = dPCr        |  x(9) = dAMPK_P_ATP       | x(17) = dAICAR
% x(5) = dPi         |  x(10) = dAMPK_P_ADP
%                    |  x(11) = dAMPK_P_AMP
%                    |  x(12) = dAMPK
%                    |  x(13) = dAMPK_P
