# Supplementary material for: ADP is the dominant controller of AMP-activated protein kinase activity dynamics in skeletal muscle during exercise
Source: PLoS Comput Biol. 2020 Jul 30;16(7):e1008079. doi: 10.1371/journal.pcbi.1008079 (PMC7433884; doi:10.1371/journal.pcbi.1008079)
Supplement: S1 Code — (ZIP) [file pcbi.1008079.s003.zip › AMPK_Model_2019.m]

%% Clear old data
clc, clear, close all  

%% Settings
verify = 0; % set to 0 to leave out verifying numbers on the plots.

% set 0s to 1s to generate figures or run analyses.
init(1, :) = {'Stephens', 1}; % Stephens simulation, Figure 2 in paper
init(2, :) = {'Gibala', 0}; % Gibala simulation, Figure 3 in paper

initMap = containers.Map(init(:,1), init(:,2));
Initialize(init); % Initializes program, will run the analyses marked as 1.

%% Simulations to run
    
    if initMap('Stephens') == 1
        [StephensModelData, StephensModelPlotting, StephensProtocol, AnalyticData, timetoQuarter] = Simulator('Stephens'); % Simulates a study
        StephensExperimentalData = ExperimentData(StephensProtocol, StephensModelPlotting); % Pulls experimental data from a given study
        TopAndBottomFigures(StephensModelPlotting, StephensExperimentalData, StephensProtocol, verify); % Creates the figure
    end

    if(initMap('Gibala') == 1)
        [GibalaModelData, GibalaModelPlotting, GibalaProtocol] = Simulator('Gibala');
        GibalaExperimentalData = ExperimentData(GibalaProtocol, GibalaModelPlotting);
        TopAndBottomFigures(GibalaModelPlotting, GibalaExperimentalData, GibalaProtocol, verify);
    end

%% Functions

function Initialize(s)

fprintf(['Hi, this is the AMPK Mimetic Model of 2018.', '\n', 'Please set the variables equal to 1 for the figures you want to generate (you can set multiple). ', '\n', '\n'])


for k = 1:length(s) % Just a function to allow the user to visibly see which figures they're making
    if(k == 7)
        fprintf(['Analysis: ', s{k, 1}])
    else
        fprintf(['Figure: ', s{k, 1}])
    end
    if(s{k, 2} == 1)
        fprintf(' --- Currently running');
    end
    fprintf('\n')
end

fprintf('\n')

end
