# Supplementary material for: ADP is the dominant controller of AMP-activated protein kinase activity dynamics in skeletal muscle during exercise
Source: PLoS Comput Biol. 2020 Jul 30;16(7):e1008079. doi: 10.1371/journal.pcbi.1008079 (PMC7433884; doi:10.1371/journal.pcbi.1008079)
Supplement: S1 Code — (ZIP) [file pcbi.1008079.s003.zip › ExperimentData.m]

function [ExperimentalData] = ExperimentData(protocol, ModelPlotting)

divthous = 1000;
cfactorInit = 3.13; cfactorEx = 3.13;
minutesToRest = (ModelPlotting.TotalRest - ModelPlotting.StartSecond)/60;

switch(protocol.type)
    case 'Stephens'
        ExperimentalData.tValidate = [0 5 30] + minutesToRest;
        ExperimentalData.atpValidate = [24/cfactorInit; 23.4/cfactorEx; 22.8/cfactorEx]/(divthous);
        ExperimentalData.atpError = [1.3/cfactorInit 1.5/cfactorEx 1.3/cfactorEx]/(divthous);
        ExperimentalData.adpValidate = [0.1778/cfactorInit; 0.2807/cfactorEx; 0.2917/cfactorEx]/(divthous);
        ExperimentalData.adpError = [0.0142/cfactorInit 0.0339/cfactorEx 0.0413/cfactorEx]/(divthous);
        ExperimentalData.ampValidate = [0.00139/cfactorInit; 0.00368/cfactorEx; 0.00408/cfactorEx]/(divthous);
        ExperimentalData.ampError = [0.00015/cfactorInit 0.00072/cfactorEx 0.00095/cfactorEx]/(divthous);
        ExperimentalData.pcrValidate = [70/cfactorInit; 53.3/cfactorEx; 52.2/cfactorEx];
        ExperimentalData.pcrError = [3.7/cfactorInit 4.5/cfactorEx 3.9/cfactorEx];
        ExperimentalData.activityValidate = [1 1.23 1.46]*7.29;
        ExperimentalData.activityError = [NaN NaN NaN];
        ExperimentalData.phosphoroValidate = [NaN NaN NaN];
        ExperimentalData.phosphoroError = [NaN NaN NaN];
        ExperimentalData.axesPosition = [0.67 0.26 0.2 0.2];
    case 'Gibala'
        ExperimentalData.tValidate = [0 0.5 14] + minutesToRest;
        ExperimentalData.atpValidate = [30/cfactorInit; 24/cfactorEx; 18/cfactorEx]/divthous;
        ExperimentalData.atpError = [1/cfactorInit 2/cfactorEx 2/cfactorEx]/(divthous);
        ExperimentalData.adpValidate = [NaN NaN NaN];
        ExperimentalData.adpError = [NaN NaN NaN];
        ExperimentalData.ampValidate = [NaN NaN NaN];
        ExperimentalData.ampError = [NaN NaN NaN];
        ExperimentalData.pcrValidate = [82/cfactorInit; 37/cfactorEx; 22/cfactorEx];
        ExperimentalData.pcrError = [4/cfactorInit 7/cfactorEx 6/cfactorEx];
        ExperimentalData.activityValidate = [NaN NaN NaN];
        ExperimentalData.activityError = [NaN NaN NaN];
        ExperimentalData.phosphoroValidate = [1; 1; 1.3]*172;
        ExperimentalData.phosphoroError = [NaN NaN NaN];
        ExperimentalData.axesPosition = [0.6 0.69 0.2 0.2];
    case {'GowansADP', 'GowansAMP'}
        ExperimentalData.tValidate = [0 1 2] + minutesToRest;
        ExperimentalData.atpValidate = [0; 0; 0]*8.3;
        ExperimentalData.adpValidate = [0; 0; 0]*14.9;
        ExperimentalData.ampValidate = [0; 0; 0]*0.000025647;
        ExperimentalData.pcrValidate = [0; 0; 0]*32.1;
        ExperimentalData.activityValidate = [0; 0; 0]*6.46;
        ExperimentalData.phosphoroValidate = [0; 0; 0]*190;
        ExperimentalData.axesPosition = [0.7 0.35 0.2 0.2];
    case 'Little'
        ExperimentalData.tValidate = [0 1 2] + minutesToRest;
        ExperimentalData.atpValidate = [0; 0; 0]*8.3;
        ExperimentalData.adpValidate = [0; 0; 0]*14.9;
        ExperimentalData.ampValidate = [0; 0; 0]*0.000025647;
        ExperimentalData.pcrValidate = [0; 0; 0]*32.1;
        ExperimentalData.activityValidate = [0; 0; 0]*6.46;
        ExperimentalData.phosphoroValidate = [0; 0; 0]*190;
        ExperimentalData.axesPosition = [0.6 0.65 0.2 0.2];
    case 'BartlettHIT'
        ExperimentalData.tValidate = [0 50 NaN] + minutesToRest;
        ExperimentalData.atpValidate = [NaN; NaN; NaN]*8.3;
        ExperimentalData.atpError = [NaN NaN NaN];
        ExperimentalData.adpValidate = [NaN; NaN; NaN]*14.9;
        ExperimentalData.adpError = [NaN NaN NaN];
        ExperimentalData.ampValidate = [NaN; NaN; NaN]*0.000025647;
        ExperimentalData.ampError = [NaN NaN NaN];
        ExperimentalData.pcrValidate = [NaN; NaN; NaN]*32.1;
        ExperimentalData.pcrError = [NaN NaN NaN];
        ExperimentalData.activityValidate = [NaN; NaN; NaN]*6.46;
        ExperimentalData.activityError = [NaN NaN NaN];
        ExperimentalData.phosphoroValidate = [1; 1.5; 0]*182;
        ExperimentalData.phosphoroError = [NaN NaN NaN];
        ExperimentalData.axesPosition = [0.57 0.68 0.2 0.2];
    case 'BartlettCONT'
        ExperimentalData.tValidate = [0 50 NaN] + minutesToRest;
        ExperimentalData.atpValidate = [NaN; NaN; NaN]*8.3;
        ExperimentalData.atpError = [NaN NaN NaN];
        ExperimentalData.adpValidate = [NaN; NaN; NaN]*14.9;
        ExperimentalData.adpError = [NaN NaN NaN];
        ExperimentalData.ampValidate = [NaN; NaN; NaN]*0.000025647;
        ExperimentalData.ampError = [NaN NaN NaN];
        ExperimentalData.pcrValidate = [NaN; NaN; NaN]*32.1;
        ExperimentalData.pcrError = [NaN NaN NaN];
        ExperimentalData.activityValidate = [NaN; NaN; NaN]*6.46;
        ExperimentalData.activityError = [NaN NaN NaN];
        ExperimentalData.phosphoroValidate = [1; 1.5; 0]*182;
        ExperimentalData.phosphoroError = [NaN NaN NaN];
        ExperimentalData.axesPosition = [0.6 0.30 0.2 0.2];
    case 'Birk'
        ExperimentalData.tValidate = [0 NaN 21.667] + minutesToRest;
        ExperimentalData.atpValidate = [26/cfactorInit; NaN; 26/cfactorInit];
        ExperimentalData.adpValidate = [NaN; NaN; NaN];
        ExperimentalData.ampValidate = [0.7/cfactorInit; NaN; 1.5/cfactorInit];
        ExperimentalData.pcrValidate = [81/cfactorInit; NaN; 76/cfactorInit];
        ExperimentalData.activityValidate = [NaN; NaN; NaN];
        ExperimentalData.phosphoroValidate = [1; 0; 2.6]*150;
        ExperimentalData.axesPosition = [0.6 0.30 0.2 0.2];
    case 'NielsenTrained'
        ExperimentalData.tValidate = [0 NaN 20] + minutesToRest;
        ExperimentalData.atpValidate = [24.6/cfactorInit; NaN; 24.4/cfactorEx]/divthous;
        ExperimentalData.atpError = [0.4/cfactorInit NaN 2.9/cfactorEx]/(divthous);
        ExperimentalData.adpValidate = [NaN NaN NaN];
        ExperimentalData.adpError = [NaN NaN NaN];
        ExperimentalData.ampValidate = [0.00096/cfactorInit NaN 0.00270/cfactorEx]/divthous;
        ExperimentalData.ampError = [0.00024/cfactorInit NaN 0.00072/cfactorEx]/divthous;
        ExperimentalData.pcrValidate = [73/cfactorInit; NaN; 47/cfactorEx];
        ExperimentalData.pcrError = [5/cfactorInit NaN 5/cfactorEx];
        ExperimentalData.activityValidate = [NaN NaN NaN];
        ExperimentalData.activityError = [NaN NaN NaN];
        ExperimentalData.phosphoroValidate = [1; NaN; 1.66]*84.94;
        ExperimentalData.phosphoroError = [NaN NaN NaN];
        ExperimentalData.axesPosition = [0.6 0.69 0.2 0.2];
    case 'NielsenSedentary'
        ExperimentalData.tValidate = [0 NaN 20] + minutesToRest;
        ExperimentalData.atpValidate = [25.8/cfactorInit; NaN; 24.1/cfactorEx]/divthous;
        ExperimentalData.atpError = [0.3/cfactorInit NaN 0.5/cfactorEx]/(divthous);
        ExperimentalData.adpValidate = [NaN NaN NaN];
        ExperimentalData.adpError = [NaN NaN NaN];
        ExperimentalData.ampValidate = [0.0006/cfactorInit; NaN; 0.00914/cfactorEx]/divthous;
        ExperimentalData.ampError = [0.00011/cfactorInit; NaN; 0.00397/cfactorEx]/divthous;
        ExperimentalData.pcrValidate = [87/cfactorInit; NaN; 28/cfactorEx];
        ExperimentalData.pcrError = [3/cfactorInit NaN 6/cfactorEx];
        ExperimentalData.activityValidate = [NaN NaN NaN];
        ExperimentalData.activityError = [NaN NaN NaN];
        ExperimentalData.phosphoroValidate = [1; NaN; 3.4]*78.5;
        ExperimentalData.phosphoroError = [NaN NaN NaN];
        ExperimentalData.axesPosition = [0.6 0.69 0.2 0.2];
    case 'TaylorCONT'
        ExperimentalData.tValidate = [0 3 NaN] + minutesToRest;
        ExperimentalData.atpValidate = [NaN; NaN; NaN]*8.3;
        ExperimentalData.atpError = [NaN NaN NaN];
        ExperimentalData.adpValidate = [NaN; NaN; NaN]*14.9;
        ExperimentalData.adpError = [NaN NaN NaN];
        ExperimentalData.ampValidate = [NaN; NaN; NaN]*0.000025647;
        ExperimentalData.ampError = [NaN NaN NaN];
        ExperimentalData.pcrValidate = [NaN; NaN; NaN]*32.1;
        ExperimentalData.pcrError = [NaN NaN NaN];
        ExperimentalData.activityValidate = [NaN; NaN; NaN]*6.46;
        ExperimentalData.activityError = [NaN NaN NaN];
        ExperimentalData.phosphoroValidate = [1; 1.3; 0]*172;
        ExperimentalData.phosphoroError = [NaN NaN NaN];
        ExperimentalData.axesPosition = [0.6 0.30 0.2 0.2];
    case 'TaylorHIT'
        ExperimentalData.tValidate = [0 15 NaN] + minutesToRest;
        ExperimentalData.atpValidate = [NaN; NaN; NaN]*8.3;
        ExperimentalData.atpError = [NaN NaN NaN];
        ExperimentalData.adpValidate = [NaN; NaN; NaN]*14.9;
        ExperimentalData.adpError = [NaN NaN NaN];
        ExperimentalData.ampValidate = [NaN; NaN; NaN]*0.000025647;
        ExperimentalData.ampError = [NaN NaN NaN];
        ExperimentalData.pcrValidate = [NaN; NaN; NaN]*32.1;
        ExperimentalData.pcrError = [NaN NaN NaN];
        ExperimentalData.activityValidate = [NaN; NaN; NaN]*6.46;
        ExperimentalData.activityError = [NaN NaN NaN];
        ExperimentalData.phosphoroValidate = [1; 1.6; 0]*172;
        ExperimentalData.phosphoroError = [NaN NaN NaN];
        ExperimentalData.axesPosition = [0.6 0.30 0.2 0.2];
end
