# Supplementary material for: ADP is the dominant controller of AMP-activated protein kinase activity dynamics in skeletal muscle during exercise
Source: PLoS Comput Biol. 2020 Jul 30;16(7):e1008079. doi: 10.1371/journal.pcbi.1008079 (PMC7433884; doi:10.1371/journal.pcbi.1008079)
Supplement: S1 Code — (ZIP) [file pcbi.1008079.s003.zip › ModelParameters.m]

% Contains model parameters

function [protocolCharacteristics, InputsTable, ConcentrationTable, ModelInputsMimetics, ConcentrationVectorMimetics] = ModelParameters(protocoltype)

%%%%%%%%%%%%%%%%%%%%%%%%%%%%%%%%%%%%%%%%%%%%%%%%%%%%%%%%%
%   References are provided under each parameter set    %
%%%%%%%%%%%%%%%%%%%%%%%%%%%%%%%%%%%%%%%%%%%%%%%%%%%%%%%%%

protocolCharacteristics = Protocol();
cfactor = 3.13; % Concentration of dry human skeletal muscle at rest, from Sjogaard 1982 exercise data and/or Kemp 2007 for wet muscle.

%% Concentrations: Base Model: Bioenergetics
ATP_0 = 7.66;
ADP_0 = 0.0568; 
AMP_0 = 0.000444; 
PCr_0 = 22.1; 
Pi_0 = 3.183; 
% Vicini 2000, and Lambeth, 2002: adapted for Stephens 2002.

AMPK_ATP_0 = 0.075; AMPK_ADP_0 = 0.075; AMPK_AMP_0 = 0.075;
AMPK_P_ATP_0 = 0.075; AMPK_P_ADP_0 = 0.075; AMPK_P_AMP_0 = 0.075;
AMPK_0 = 0.075; AMPK_P_0 = 0.075; 
% 60uM (0.06mM of AMPK beta1), about 1/10th of total AMPK (0.6mM) - Mollica. 
% Assume that AMPK_P and AMPK are essentially non-existant in the cell. *Arne Bittig

pH = 7.2; 
% 7.15-7.2 pH from Veech 1978, Harmer 2000

%% Concentrations: Base Model: Mimetics
AMPK_ZMP = 0;
AMPK_P_ZMP = 0;
ZMP = 0;
AICAR = 0;
% Assume mimetics have ~0mM concentration at the beginning.
% See Merrill, Saiu, Xiao for changes in these values.

%% Parameters: (CK) Creatine Kinase
V_forCK = 100; K_b = 1.11; K_ia = 0.135; K_ib = 3.9; K_iq = 3.5; K_p = 3.8; 
% Vicini 2000

K_eq = 1.77*(10^(9-pH)); 
% Keq is dependent on pH. 1.77*10^(9-pH). Vicini 2000.

TCr = 39; 
% TCr is individual for each study, Vicini 2000.

K_ADP = 0.058; VmaxOxPhos = 0.500; nH = 2.568; 
% Vicini 2000.

%% Parameters: ATP Rate Constants
k_rest = 0.026; k_stim = 0.05; k_post = 0.026; 
% These parameters are adjusted to each individual exercise study.
% Originally based off of Vicini 2000.

%% Parameters: (AK) Adenylate Kinase
V_forAK = 14.66; kmt = 0.27; kmd = 0.35; kmm = 0.32; keqadk = 0.744; 
% KeqADK determined via Veech 1979, which has a closer estimate of
% intracellular magnesium than Lambeth for muscle.
 
%% Parameters: AMPK
k6f = 1; k6r = 0.22;
k7f = 1.5; k7r = 0.00225;
k8f = 1.5; k8r = 0.00375;
k9f = 1; k9r = 0.4;
k10f = 1.5; k10r = 0.00225;
k11f = 1.5; k11r = 0.00375;
% these values provide KDs near those observed for the 'tight' site of
% AMPK, as observed by Xiao 2011.

km12 = 1.4; km13 = 0.067; km14 = 1.4; km15 = 0.067;
km16 = 1.4; km17 = 0.067; km18 = 1.4; km19 = 0.067;
% Kms were approximated from Marley 1996 and Lizcano 2004.

vAMPKK = 0.005; vAMPKKT = 0.005; vAMPKKD = 0.005*1.5; vAMPKKM = 0.005*4;
% kcatAMPK = 0.0392; kcatAMPKT = 0.0392; kcatAMPKD = 0.0392; kcatAMPKM = 0.0392;
% AMPK estimated from Lizcano 2004, using calculations by Neves 2011.

vPPaseAMPK = 0.01; vPPaseATP = 0.01; vPPaseADP = 0.0001; vPPaseAMP = 0.0001;
% PPaseAMPK = 8.3*10^(-5); PPaseATP = 8.3*10^(-3); PPaseADP = 8.3*10^(-6); PPaseAMP = 8.3*10^(-6);

% PPase estimated from Marley 1996, using calculations by Neves 2011.

resttime = 0;
stimtime = 0;
number = 0;
% From the studies themselves

vAMPKKZMP = 0;
vPPaseZMP = 0;
km20 = 0;
km21 = 0;
k12f = 0;
k12r = 0;
k13f = 0;
k13r = 0;
kAICAR = 0;
kZMP = 0;
% From mimetics studies, mainly Saiu 2010.

%% Specific simulations
protocolCharacteristics.type = protocoltype;
switch(protocolCharacteristics.type)
    case {'Stephens'}
        resttime = 0; stimtime = 1800; number = 1;
        TotalRest = 100000; % Baseline rest
        PostExercise = 2400; % Post-Exercise
    case {'NielsenSedentary'}
        ATP_0 = 8.24; AMP_0 = 0.000192; PCr_0 = 27.8;
        AMPK_ATP_0 = 0.38; AMPK_ADP_0 = 0.066; AMPK_P_ADP_0 = 0.132;
        k_rest = 0.009; k_stim = 0.059; k_post = 0.009;
        resttime = 0; stimtime = 1200; number = 1;
        TCr = 37;

        TotalRest = 10000; % Baseline rest
        PostExercise = 2400; % Post-Exercise
    case {'NielsenTrained'}
        ATP_0 = 7.86; AMP_0 = 0.000306; PCr_0 = 23.32;
        k_rest = 0.02; k_stim = 0.05; k_post = 0.020;
        resttime = 0; stimtime = 1200; number = 1;
        
        TotalRest = 10000; % Baseline rest
        PostExercise = 2400; % Post-Exercise
        TCr = 37;
    case {'MPSA', 'MCSA'}
        resttime = 0; stimtime = 1800; number = 1;
        TotalRest = 10000;
        PostExercise = [];
        
    case {'Gibala'}
%         AMPK_ATP_0 = 0.339; AMPK_ADP_0 = 0.080; AMPK_P_ADP_0 = 0.160;
        ATP_0 = 30/cfactor; PCr_0 = 82/cfactor; TCr = 125/cfactor;
        k_rest = 0.017; k_stim = 0.105; k_post = 0.017;
        resttime = 240; stimtime = 30; number = 4;
        TotalRest = 10000; % Baseline rest
        PostExercise = 2400; % Post-Exercise

    case 'ZMPanalysis'
        AMPK_ZMP = 0; AMPK_P_ZMP = 0;
        ZMP = 0; AICAR = 0;
        
        vAMPKKZMP = 0.02; vPPaseZMP = 0.0001;
        km20 = 1.4; km21 = 0.067;
        
        k12f = 1; k12r = 0.018; % Peter Saiu, ZMP data
        k13f = 1; k13r = 0.018; % Peter Saiu, ZMP data
        kAICAR = 0.0004; kZMP = 0.0003;
        
        resttime = 0; stimtime = 1800; number = 1;
        
        TotalRest = 1000;
        PostExercise = [];

    case 'C991analysis'
        AMPK_ZMP = 0; AMPK_P_ZMP = 0; %
        ZMP = 0; AICAR = 0; % Null
        
        vAMPKKZMP = 0.02; % Same as AMP
        vPPaseZMP = 0.0002; % Twice the rate of AMP
        km20 = 1.4; % Same as AMP 
        km21 = 0.067; % Same as AMP
        
        k12f = 1; k12r = 0.00051; % Xiao Bing, 2013 data
        k13f = 1; k13r = 0.00051; % Xiao Bing, 2013 data

        kAICAR = 0; kZMP = 0;
        
        resttime = 0; stimtime = 1800; number = 1;  
        
        TotalRest = 1000;
        PostExercise = [];
        
    case 'DoseResponseZMP'
        resttime = 0; stimtime = 1800; number = 1;
        
        ATP_0 = 5; ADP_0 = 0.0; AMP_0 = 0.0; 
        
        AMPK_ATP_0 = 0; AMPK_ADP_0 = 0; AMPK_AMP_0 = 0;
        AMPK_P_ATP_0 = 0; AMPK_P_ADP_0 = 0; AMPK_P_AMP_0 = 0;
        AMPK_0 = 0; AMPK_P_0 = 0.6;
        AMPK_ZMP = 0;
        AMPK_P_ZMP = 0;
        ZMP = 0;
        AICAR = 0;

        vAMPKKZMP = 0.02; vPPaseZMP = 0.0001;
        km20 = 1.4; km21 = 0.067;
        
        k12f = 1;
        k12r = 0.018; % Peter Saiu, ZMP data
        k13f = 1; k13r = 0.018; % Peter Saiu, ZMP data
        kAICAR = 0.0008;
        kZMP = 0.000; % no degradation in dose-response
        
        TotalRest = 1000;
        PostExercise = [];
        
    case{'DoseResponseADP', 'DoseResponseAMP', 'DoseResponseCompound991'}
        resttime = 0; stimtime = 1800; number = 1;
        
        ATP_0 = 5; % 'Physiological'
        ADP_0 = 0.0;
        AMP_0 = 0.0;

        AMPK_ZMP = 0; AMPK_P_ZMP = 0; %
        ZMP = 0; AICAR = 0; % Null
        
        vAMPKKZMP = 0.02; % Same as AMP
        vPPaseZMP = 0.0002; % Same as AMP
        km20 = 1.4; % Same as AMP 
        km21 = 0.067; % Same as AMP
        
        k12f = 1; k12r = 0.00051; % Xiao Bing, 2013 data
        k13f = 1; k13r = 0.00051; % Xiao Bing, 2013 data

        kAICAR = 0;
        kZMP = 0;
        
        AMPK_ATP_0 = 0; AMPK_ADP_0 = 0; AMPK_AMP_0 = 0;
        AMPK_P_ATP_0 = 0; AMPK_P_ADP_0 = 0; AMPK_P_AMP_0 = 0;
        AMPK_0 = 0; AMPK_P_0 = 0.6;
        
        TotalRest = 1000;
        PostExercise = [];
end

%% Arrays

ModelInputsMimetics = [V_forCK, K_b, K_ia, K_ib, K_iq, K_p, K_eq, TCr, K_ADP, VmaxOxPhos,...
    nH, k_rest, k_stim, k_post, V_forAK, kmt, kmd, kmm, keqadk, k6f, k6r, k7f,...
    k7r, k8f, k8r, k9f, k9r, k10f, k10r, k11f, k11r, km12, km13, km14, km15, km16,...
    km17, km18, km19, vAMPKK, vAMPKKT, vAMPKKD, vAMPKKM, vPPaseAMPK,...
    vPPaseATP, vPPaseADP, vPPaseAMP, vAMPKKZMP, vPPaseZMP, km20, km21, k12f, k12r, k13f, k13r, kAICAR, kZMP];
ConcentrationVectorMimetics = [ATP_0, ADP_0, AMP_0, PCr_0, Pi_0, AMPK_ATP_0, AMPK_ADP_0,...
    AMPK_AMP_0, AMPK_P_ATP_0, AMPK_P_ADP_0, AMPK_P_AMP_0, AMPK_0, AMPK_P_0, AMPK_ZMP, AMPK_P_ZMP, ZMP, AICAR];

protocolCharacteristics.inputs = ModelInputsMimetics;
protocolCharacteristics.concs = ConcentrationVectorMimetics;
protocolCharacteristics.spec = [resttime, stimtime, number, pH, TotalRest, PostExercise];

protocolCharacteristics.workRest = stimTimeCourse(protocolCharacteristics);
%%
ParametersAll = {'V_forCK'; 'K_b'; 'K_ia'; 'K_ib'; 'K_iq'; 'K_p'; 'K_eq'; 'TCr'; 'K_A_D_P'; 'V_m_a_xOxPhos'; 'nH'; 'k_rest'; 
                'k_stim'; 'k_post'; 'V_forAK'; 'kmt'; 'kmd'; 'kmm'; 'K_e_qADK'; 'k6f'; 'k6r'; 'k7f'; 'k7r'; 'k8f'; 'k8r'; 
                'k9f'; 'k9r'; 'k10f'; 'k10r'; 'k11f'; 'k11r'; 'km12'; 'km13'; 'km14'; 'km15'; 'km16'; 'km17'; 'km18'; 'km19'; 
                'vAMPKK'; 'vAMPKKT'; 'vAMPKKD'; 'vAMPKKM'; 'PPaseAMPK'; 'PPaseATP'; 'PPaseADP'; 'PPaseAMP'; 
                'VmaxAMPKKZMP'; 'VmaxPPaseZMP'; 'km20'; 'km21'; 'k12f'; 'k12r'; 'k13f'; 'k13r'; 'kAICAR'; 'kZMP'};
            
QuantitiesAll =    {'ATP', 'ADP', 'AMP', 'PCr', 'P_i', 'AMPK_ATP', 'AMPK_ADP', 'AMPK_AMP', 'AMPK_P_ATP', 'AMPK_P_ADP', 'AMPK_P_AMP', 'AMPK', 'AMPK_P', 'AMPK_ZMP', 'AMPK_P_ZMP', 'ZMP', 'AICAR'};

%% Parameters: Set model inputs

InputsTable = array2table(ModelInputsMimetics, 'VariableNames', ParametersAll);
ConcentrationTable = array2table(ConcentrationVectorMimetics, 'VariableNames', QuantitiesAll);

end
