# Supplementary material for: ADP is the dominant controller of AMP-activated protein kinase activity dynamics in skeletal muscle during exercise
Source: PLoS Comput Biol. 2020 Jul 30;16(7):e1008079. doi: 10.1371/journal.pcbi.1008079 (PMC7433884; doi:10.1371/journal.pcbi.1008079)
Supplement: S1 Code — (ZIP) [file pcbi.1008079.s003.zip › Protocol.m]

classdef Protocol
    properties
        type
        inputs
        concs
        spec
        workRest
    end
    
    methods
        function [workRest] = stimTimeCourse(Protocol, setnumber, setrest) %% determines Stimulations
            
            % Create rows of the format [t, y, r] where
            %   t is the time of the step-change
            %   y has a value of 0 (initiate rest state) or 1 (initiate stimulated state)
            %   r is the current rep
            
            if(nargin < 4)
                setnumber = 1;
                setrest = 0;
            end
            
            intervalTime = Protocol.spec(2) + Protocol.spec(1); % Sets the "period," or the length of time between the starts
            workRest = zeros(Protocol.spec(3)*2+1, 3); % Create rows to indicate changes in k_rest and k_stim
            
            workRest(1, :) = [0, 0, 0]; % Special-case: first row is rest
            for k = 1:Protocol.spec(3)
                % Add two rows to indicate change to stim and back to rest
                workRest(2*k, :) = [Protocol.spec(5) + intervalTime*(k-1), 1, k]; % end rest
                workRest(2*k+1, :) = [Protocol.spec(5) +  Protocol.spec(2) + intervalTime*(k-1), 0, k]; % end stim
            end
            
            if(setnumber > 1)
                for j = 2:setnumber
                    setnumberOffset = (j-1);
                    totalNumInterval = Protocol.spec(3)*j;
                    for k = (Protocol.spec(3)*(j-1)+1):totalNumInterval
                        % Add two rows to indicate change to stim and back to rest
                        workRest(2*k, :) = [setrest*setnumberOffset + intervalTime*(k-1) - Protocol.spec(1)*setnumberOffset, 1, k]; % end rest
                        workRest(2*k+1, :) = [setrest*setnumberOffset + Protocol.spec(2) + intervalTime*(k-1) - Protocol.spec(1)*setnumberOffset, 0, k]; % end stim
                    end
                end
            end
            
        end
    end
end
