# Supplementary material for: ADP is the dominant controller of AMP-activated protein kinase activity dynamics in skeletal muscle during exercise
Source: PLoS Comput Biol. 2020 Jul 30;16(7):e1008079. doi: 10.1371/journal.pcbi.1008079 (PMC7433884; doi:10.1371/journal.pcbi.1008079)
Supplement: S1 Code — (ZIP) [file pcbi.1008079.s003.zip › Readme.txt]

Readme: This model creates the calibration and validation figures of the 2019 AMPK Exercise Model

1) Open AMPK_Model_2019.m in MATLAB r2019a or newer.
2a) set 'verify' value to 1 to show numbers on the plot, or to 0 to just show the time-courses
2b) set the values next to 'Stephens' or 'Gibala' to '1' to reveal the associated simulation, or to '0' to hide them.
3) Run script

Contact: icoccimi@gmail.com, if the model isn't working.
Last updated: February 19, 2020.

---

File list:
AMPK_Model_2019: Main executable file where settings can be changed. Use this one if you're running the model.
AMPK_MimeticsFunction: Function containing the ODEs for each simulation
ExperimentData: Contains the experimentally reported data
ModelParameters: Contains each model's parameter values.
Protocol: Defines the variable characteristics of a specific simulation/experiment (run length, number of intervals, parameter set, etc.)
Simulator: Executes a given protocol
TopAndBottomFigures: Visualizes the main metabolite changes of a given simulation.
