# Supplementary material for: ADP is the dominant controller of AMP-activated protein kinase activity dynamics in skeletal muscle during exercise
Source: PLoS Comput Biol. 2020 Jul 30;16(7):e1008079. doi: 10.1371/journal.pcbi.1008079 (PMC7433884; doi:10.1371/journal.pcbi.1008079)
Supplement: S1 Code — (ZIP) [file pcbi.1008079.s003.zip › Simulator.m]

% Run the model function and collect basic summaries of the data.

function [ModelData, ModelPlotting, protocolCharacteristics, AnalyticData, timetoQuarter] = Simulator(simulationName)
[protocolCharacteristics, ModelData.InputsTable, ModelData.ConcentrationTable] = ModelParameters(simulationName);

ModelPlotting.StimEnd = protocolCharacteristics.workRest(end, 1); % determines end-point of exercise

ModelPlotting.TotalRest = protocolCharacteristics.spec(5); % this specificies how long the model runs before the first stimulation
ModelPlotting.PostExercise = protocolCharacteristics.spec(6); % this only dictates the endpoint of simulation.
ModelPlotting.StartSecond = ModelPlotting.TotalRest-600; % All models 'start' 10 minutes after equilibration ends
SimulationStart = 0; % Dictates start of simulation
SimulationEnd = ModelPlotting.StimEnd + ModelPlotting.PostExercise; % End of simulation, which is the initial rest period (2400s/40min) after the exercise

RestTspan = [SimulationStart, ModelPlotting.TotalRest]; % Time endpoints from Start to Beginning of exercise
StimulationTspan = [ModelPlotting.TotalRest, SimulationEnd]; % Time endpoints from Rest to the simulation ending

SimulationCharacteristics = table(SimulationStart, ModelPlotting.TotalRest, ModelPlotting.StimEnd, SimulationEnd, 'VariableNames', {'Simulation_Begins', 'Equilibration_Time', 'Stimulation_Ends', 'Simulation_Ends'});
display(SimulationCharacteristics)

ConcentrationVector = protocolCharacteristics.concs; % setting concentrations

%%

options = odeset('RelTol', 1e-3, 'AbsTol', 1e-6);

[t1, x1] = ode23s(@(t,x) AMPK_MimeticsFunction(t, x, protocolCharacteristics), RestTspan, ConcentrationVector, options); % Creates ODEs
[t2, x2] = ode23s(@(t1,x1) AMPK_MimeticsFunction(t1, x1, protocolCharacteristics), StimulationTspan, x1(end,:), options); % Creates ODEs
ModelData.t = [t1; t2];
ModelData.x = [x1; x2];

[ModelData.AMPKPValues, ModelData.IntegralValues, ModelData.AMPKPtot, ModelData.ActivityValues, AnalyticData, timetoQuarter] = Model_Diagnostics(protocolCharacteristics, ModelData, ModelPlotting);
[ModelPlotting.minutes, ModelPlotting.Nucleotides, ModelPlotting.Metabolites, ModelPlotting.AMPK, ModelPlotting.ActivityValuesSamp, ModelPlotting.xsamp, ModelPlotting.AEC] = AMPKanalytics(ModelData);

    function [AMPKPValues, IntegralActivityValues, AMPKPtot, ActivityValues, AnalyticData, timetoQuarter] = Model_Diagnostics(protocolCharacteristics, ModelData, ModelPlotting)
        %% Basic Breakdown
        Begin = find((ModelData.t > 0) & (ModelData.t < ModelPlotting.TotalRest)); % Model start to End of Rest
        Init = (ModelData.t >= ModelPlotting.StartSecond) & (ModelData.t < ModelPlotting.TotalRest); % After 5min of equilibration
        Stim = find((ModelData.t >= ModelPlotting.TotalRest) & (ModelData.t < ModelPlotting.StimEnd)); % Times during stimulation
        
        ATP_oAMPK = ModelData.x(:,6);
        ATP_pAMPK = ModelData.x(:,9);
        ADP_pAMPK = ModelData.x(:,10); 
        ADP_oAMPK = ModelData.x(:,7);
        AMP_pAMPK = ModelData.x(:,11); 
        AMP_oAMPK = ModelData.x(:,8);
        
        oAMPK = ModelData.x(:,12);
        pAMPK = ModelData.x(:,13);
        
        AMPK0tot = (ATP_oAMPK + ADP_oAMPK + AMP_oAMPK + oAMPK);
        AMPKPtot = (ATP_pAMPK + ADP_pAMPK + AMP_pAMPK + pAMPK); % Total AMPK is sum of all phosphorylated forms of AMPK
        
        %% Summary of Data
        
        AMPKP_Initial0 = AMPKPtot(Init);
        AMPKP_Initial0 = AMPKP_Initial0(end);
        [AMPKP_Stim0, timetomax0] = max((AMPKPtot(Stim)));
        
        AnalyticData.pAMPKquarterOne = AMPKP_Initial0 + 0.25*(AMPKP_Stim0-AMPKP_Initial0);
        AnalyticData.pAMPKquarterTwo = AMPKP_Initial0 + 0.5*(AMPKP_Stim0-AMPKP_Initial0);
        AnalyticData.pAMPKquarterThree = AMPKP_Initial0 + 0.75*(AMPKP_Stim0-AMPKP_Initial0);
        AnalyticData.pAMPKninety = AMPKP_Initial0 + 0.90*(AMPKP_Stim0-AMPKP_Initial0);
        
        Quartiles = [AnalyticData.pAMPKquarterOne AnalyticData.pAMPKquarterTwo AnalyticData.pAMPKquarterThree AnalyticData.pAMPKninety AMPKP_Stim0];
        
        timetoQuarter = zeros(1,5);
        for k = 1:5
            locQuarter = find(AMPKPtot(Stim) <= Quartiles(k), 1, 'last');
            timetoQuarter(k) = ModelData.t(locQuarter + length(Begin) + 1) - ModelPlotting.TotalRest;
        end
        
        timetomax0 = ModelData.t(timetomax0 + length(Begin));
        AMPKPchange0 = AMPKP_Stim0 - AMPKP_Initial0;
        AMPKPValues = [AMPKP_Initial0 AMPKP_Stim0 timetomax0 AMPKPchange0];
        
        
        %% Diagnostic summaries - AUC/Integral
        
        AUC_pAMPKtot = cumtrapz(ModelData.t(Stim), AMPKPtot(Stim)); AUC_ATP_pAMPK = cumtrapz(ModelData.t(Stim), ATP_pAMPK(Stim)); AUC_ADP_pAMPK = cumtrapz(ModelData.t(Stim), ADP_pAMPK(Stim)); AUC_AMP_pAMPK = cumtrapz(ModelData.t(Stim), AMP_pAMPK(Stim)); AUC_pAMPK = cumtrapz(ModelData.t(Stim), pAMPK(Stim));
        AUC_oAMPKtot = cumtrapz(ModelData.t(Stim), AMPK0tot(Stim)); AUC_ATP_oAMPK = cumtrapz(ModelData.t(Stim), ATP_oAMPK(Stim)); AUC_ADP_oAMPK = cumtrapz(ModelData.t(Stim), ADP_oAMPK(Stim)); AUC_AMP_oAMPK = cumtrapz(ModelData.t(Stim), AMP_oAMPK(Stim)); AUC_oAMPK = cumtrapz(ModelData.t(Stim), oAMPK(Stim));
        
        %% Diagnostic summaries - Activity
        ActivationFactor = 34.56;
        AMPallostery = 4;
        maxAMPallostery = 13;
        
        ATPActivity = ActivationFactor*ModelData.x(:,9);
        ADPActivity = ActivationFactor*ModelData.x(:,10);
        AMPActivity = AMPallostery*ActivationFactor*ModelData.x(:,11);
        
        AMPKActivity = ActivationFactor*ModelData.x(:,13);
        if (protocolCharacteristics.type == "Gowans")
            AMPActivity = maxAMPallostery*ActivationFactor*ModelData.x(:,11);
        end
        TotalActivity = ATPActivity + ADPActivity + AMPActivity + AMPKActivity;
        ActivityValues = [ATPActivity ADPActivity AMPActivity AMPKActivity TotalActivity];
        
        IntegralpAMPKtot = AUC_pAMPKtot(end); IntegralpATP = AUC_ATP_pAMPK(end); IntegralpADP = AUC_ADP_pAMPK(end); IntegralpAMP = AUC_AMP_pAMPK(end); IntegralpAMPK = AUC_pAMPK(end);
        IntegraloAMPKtot = AUC_oAMPKtot(end); IntegraloATP = AUC_ATP_oAMPK(end); IntegraloADP = AUC_ADP_oAMPK(end); IntegraloAMP = AUC_AMP_oAMPK(end); IntegraloAMPK = AUC_oAMPK(end);
        
        AUC_pAMPKact = cumtrapz(ModelData.t(Stim), AMPKActivity(Stim)); AUC_pADPact = cumtrapz(ModelData.t(Stim), ADPActivity(Stim)); AUC_pAMPact = cumtrapz(ModelData.t(Stim), AMPActivity(Stim));
        IntegralpAMPKact = AUC_pAMPKact(end); IntegralpADPact = AUC_pADPact(end); IntegralpAMPact = AUC_pAMPact(end);
        
        IntegralActivityValues = [IntegralpAMPKact IntegralpADPact IntegralpAMPact];
        
        %% Display tables
        
        TimeToQuarter = table(timetoQuarter(1), timetoQuarter(2), timetoQuarter(3), timetoQuarter(4), timetoQuarter(5), 'VariableNames', {'One_Quarter_Max_Phospho', 'Half_Max_Phospho', 'Three_Quarter_Max_Phospho', 'Ninety_Percent_Max_Phospho', 'Max_Phospho'});
        Init_diagnostics = table(AMPKP_Initial0, AMPKP_Stim0, timetomax0, AMPKPchange0);
        phosphoIntegralstim = table(IntegralpAMPKtot, IntegralpATP, IntegralpADP, IntegralpAMP, IntegralpAMPK, 'VariableNames', {'pAMPKtot', 'ATPpAMPK', 'ADPpAMPK', 'AMPpAMPK', 'pAMPK'});
        dephosphoIntegralstim = table(IntegraloAMPKtot, IntegraloATP, IntegraloADP, IntegraloAMP, IntegraloAMPK, 'VariableNames', {'AMPKtot', 'ATPoAMPK', 'ADPoAMPK', 'AMPoAMPK', 'oAMPK'});
        
        display(TimeToQuarter)
        display(Init_diagnostics)
        display(phosphoIntegralstim)
        display(dephosphoIntegralstim)
        
    end

    function  [minutes, Nucleotides, Metabolites, AMPK, ActivityValuesSamp, xsamp, AEC] = AMPKanalytics(ModelData)
        
        Mgndown = 1*10^3;
        SamplingRate = 1;
        
        minutes = ModelData.t(1:SamplingRate:end)/60;
        xsamp = ModelData.x(1:SamplingRate:end, :);
        
        ActivityValuesSamp = ModelData.ActivityValues(1:SamplingRate:end, :);
        AMPKPtotSamp = ModelData.AMPKPtot(1:SamplingRate:end)*Mgndown;
        AMPKtotSamp = (xsamp(:,6) + xsamp(:,7) + xsamp(:, 8) + xsamp(:,9) + xsamp(:,10) + xsamp(:,11) + xsamp(:,12) + xsamp(:,13))*Mgndown;
        AMPK = [AMPKtotSamp AMPKPtotSamp];
        
        Nucleotides = xsamp(:,(1:3))/Mgndown;
        Metabolites = xsamp(:,(4:5));
        
        AEC = (xsamp(:,1) + 0.5*xsamp(:,2)) ./ (xsamp(:,1) + xsamp(:,2) + xsamp(:,3));
        
    end
end
