# Supplementary material for: ADP is the dominant controller of AMP-activated protein kinase activity dynamics in skeletal muscle during exercise
Source: PLoS Comput Biol. 2020 Jul 30;16(7):e1008079. doi: 10.1371/journal.pcbi.1008079 (PMC7433884; doi:10.1371/journal.pcbi.1008079)
Supplement: S1 Code — (ZIP) [file pcbi.1008079.s003.zip › TopAndBottomFigures.m]

% creates the top and bottom figures for specific simulations

function TopAndBottomFigures(ModelPlotting, ExperimentalData, protocol, verify) % normally would have colour in this function

logplot = 1;
Yaxismov = 3.5;

%% Figure Plotting - Assigning specific plot areas from main results

ebthickness = 1.1;
fig = figure;
set(fig,'defaultLegendAutoUpdate','off')
set(gcf,'color','w');
if protocol.type == "Stephens"
    xdist = 62;
else
    xdist = 48;
end
AfterEquilibrationResults = (ModelPlotting.minutes - ModelPlotting.StartSecond/60);
TotalMin = AfterEquilibrationResults(end);
textposAct = TotalMin + 1;
minuteBegin = (ModelPlotting.TotalRest - ModelPlotting.StartSecond);

%% Subplot 1 - PCr/Pi

subplot(1, 2, 1, 'align')
exerlines(ModelPlotting.StartSecond, minuteBegin, ModelPlotting.StimEnd, ModelPlotting.Metabolites);

for i=1:size(ModelPlotting.Metabolites,2)
    ColorMatrix = {[1 0 0], [0 1 0]};
    StyleMatrix = {'-', '-'};
    width = {2, 2};
    figureheight = max(max(ModelPlotting.Metabolites)) + 0.4*max(max(ModelPlotting.Metabolites)); % determines how tall the figure should be based on the extent of the data
    xlim([0 TotalMin]);
    ylim([0 figureheight]);
    plot(AfterEquilibrationResults, ModelPlotting.Metabolites(:,i), 'Color', ColorMatrix{i}, 'LineStyle', StyleMatrix{i}, 'LineWidth', width{i}); hold on
end

if verify == 1
    PCrInitSim = mean(ModelPlotting.Metabolites((AfterEquilibrationResults > 5 & AfterEquilibrationResults < 10),1)); % Finds initial Phosphocreatine
    PCrExSim = min(ModelPlotting.Metabolites((AfterEquilibrationResults > 10 & AfterEquilibrationResults < 40),1)); % Finds Exercise Phosphocreatine    
    PiInitSim = mean(ModelPlotting.Metabolites((AfterEquilibrationResults > 5 & AfterEquilibrationResults < 10),2)); % Finds initial Phosphate
    PiExSim = max(ModelPlotting.Metabolites((AfterEquilibrationResults > 10 & AfterEquilibrationResults < 40),2)); % Finds Exercise Phosphate    
    text(3, PCrInitSim+1, num2str(PCrInitSim))
    text(25, PCrExSim+1, num2str(PCrExSim))
    text(3, PiInitSim+1, num2str(PiInitSim))
    text(25, PiExSim+1, num2str(PiExSim))
end

UniformSizes('Time (min)', 'Muscle metabolites (mmol/L)', Yaxismov)
text(xdist, max(ModelPlotting.Metabolites(:,1)) + 1, 'PCr', 'FontSize', 16, 'HorizontalAlignment', 'center')
text(xdist, min(ModelPlotting.Metabolites(:,2)) + 1, 'P_i', 'FontSize', 16, 'HorizontalAlignment', 'center')

box on
set(gca,'linewidth',2)
set(gca,'XMinorTick','on','YMinorTick','on')

plot(ExperimentalData.tValidate, ExperimentalData.pcrValidate, 'o', 'Color', 'k', 'LineWidth', 5, 'MarkerFaceColor', 'k');
errorbar(ExperimentalData.tValidate, ExperimentalData.pcrValidate, ExperimentalData.pcrError, '.', 'color', 'k', 'LineWidth', ebthickness);

%% Subplot 2 - ATP/ADP/AMP

subplot(1,2,2, 'align');

for i=1:size(ModelPlotting.Nucleotides,2)
    ColorMatrix = {[1 0 0], [0 1 0], [0 0 1]};
    StyleMatrix = {'-', '-', '-'};
    semilogy(AfterEquilibrationResults, ModelPlotting.Nucleotides(:,i), 'Color', ColorMatrix{i}, 'LineStyle', StyleMatrix{i}, 'LineWidth', 2); hold on
    xlim([0 TotalMin]);
    figureheight = max(max(ModelPlotting.Nucleotides)) + 35*max(max(ModelPlotting.Nucleotides));
    ylim([0 figureheight]);
end

if verify == 1
    [ATPInitSim] = mean(ModelPlotting.Nucleotides((AfterEquilibrationResults > 5 & AfterEquilibrationResults < 10),1)); % Finds initial Phosphocreatine
    [ATPExSim] = min(ModelPlotting.Nucleotides((AfterEquilibrationResults > 10 & AfterEquilibrationResults < 40),1)); % Finds Exercise Phosphocreatine    
    ADPInitSim = mean(ModelPlotting.Nucleotides((AfterEquilibrationResults > 5 & AfterEquilibrationResults < 10),2)); % Finds initial Phosphate
    ADPExSim = max(ModelPlotting.Nucleotides((AfterEquilibrationResults > 10 & AfterEquilibrationResults < 40),2)); % Finds Exercise Phosphate    
    AMPInitSim = mean(ModelPlotting.Nucleotides((AfterEquilibrationResults > 5 & AfterEquilibrationResults < 10),3)); % Finds initial Phosphate
    AMPExSim = max(ModelPlotting.Nucleotides((AfterEquilibrationResults > 10 & AfterEquilibrationResults < 40),3)); % Finds Exercise Phosphate    
    text(2, ATPInitSim*1.5, num2str(ATPInitSim))
    text(25, ATPExSim*1.5, num2str(ATPExSim))
    text(2, ADPInitSim*1.5, num2str(ADPInitSim))
    text(25, ADPExSim*1.5, num2str(ADPExSim))
    text(2, AMPInitSim*1.5, num2str(AMPInitSim))
    text(25, AMPExSim*1.5, num2str(AMPExSim))
end

text(xdist, max(ModelPlotting.Nucleotides(:,1))*1.6, 'ATP', 'FontSize', 16, 'HorizontalAlignment', 'center')
text(xdist, min(ModelPlotting.Nucleotides(:,2))*1.6, 'ADP', 'FontSize', 16, 'HorizontalAlignment', 'center')
text(xdist, min(ModelPlotting.Nucleotides(:,3))*1.6, 'AMP', 'FontSize', 16, 'HorizontalAlignment', 'center')

UniformSizes('Time (min)', 'AXP (mol/L)', Yaxismov)

exerlines(ModelPlotting.StartSecond, minuteBegin, ModelPlotting.StimEnd, ModelPlotting.Nucleotides, logplot);

ATPplot = plot(ExperimentalData.tValidate, ExperimentalData.atpValidate, 'o', 'Color', 'k', 'MarkerSize', 12, 'LineWidth', 2);
ATPplot.MarkerFaceColor = 'w';
ADPplot = plot(ExperimentalData.tValidate, ExperimentalData.adpValidate, 'o', 'Color', 'k', 'MarkerSize', 12, 'LineWidth', 2);
ADPplot.MarkerFaceColor = [0.75 0.75 0.75];
AMPplot = plot(ExperimentalData.tValidate, ExperimentalData.ampValidate, 'o', 'Color', 'k', 'MarkerSize', 12, 'LineWidth', 2);
AMPplot.MarkerFaceColor = [0.5 0.5 0.5];
errorbar(ExperimentalData.tValidate, ExperimentalData.atpValidate, ExperimentalData.atpError, '.', 'color', 'k', 'LineWidth', ebthickness);
errorbar(ExperimentalData.tValidate, ExperimentalData.adpValidate, ExperimentalData.adpError, '.', 'color', 'k', 'LineWidth', ebthickness);
errorbar(ExperimentalData.tValidate, ExperimentalData.ampValidate, ExperimentalData.ampError, '.', 'color', 'k', 'LineWidth', ebthickness);

box on
set(gca,'linewidth',2)
set(gca,'XMinorTick','on','YMinorTick','on')

for ii = 1:2
    subplot(1,2,ii)
    text(-0.25, 1.05, char(ii+64), 'color', 'k', 'fontw', 'b', 'FontSize', 32, 'Units', 'normalized')
end

%% BottomPlots - Displays the difference between the level of phosphorylated AMPK and total AMPK
%% Subplot 3 - p-AMPK/Total
fig = figure;
set(fig,'defaultLegendAutoUpdate','off')
set(fig,'color','w');
subplot(1, 2, 1, 'align')

for i=1:size(ModelPlotting.AMPK,2)
    ColorMatrix = {[0 0 0], [1 0 0]};
    StyleMatrix = {'-', '-'};
    width = {3, 2};
    figureheight = 1000; % determines how tall the figure should be based on the extent of the data
    plot(AfterEquilibrationResults, ModelPlotting.AMPK(:,i), 'Color', ColorMatrix{i}, 'LineStyle', StyleMatrix{i}, 'LineWidth', width{i}); hold on
    xlim([0 TotalMin]);
    ylim([0 figureheight]);
end

if verify == 1
    ampkInitSim = mean(ModelPlotting.AMPK((AfterEquilibrationResults > 5 & AfterEquilibrationResults < 10),2)); % Finds Mean p-AMPK at rest
    ampkExSim = max(ModelPlotting.AMPK((AfterEquilibrationResults > 10 & AfterEquilibrationResults < 40),2)); % Finds Max p-AMPK at exercise
    text(3, ampkInitSim+20, num2str(ampkInitSim))
    text(25, ampkExSim+20, num2str(ampkExSim))
end

text(xdist, max(ModelPlotting.AMPK(:,1)) + 20, 'Total AMPK', 'FontSize', 16, 'HorizontalAlignment', 'center')
text(xdist, min(ModelPlotting.AMPK(:,2)) + 40, 'p-AMPK', 'FontSize', 16, 'HorizontalAlignment', 'center')
UniformSizes('Time (min)', 'Concentration (\mumol/L)', Yaxismov)

plot(ExperimentalData.tValidate, ExperimentalData.phosphoroValidate, '*', 'Color', 'Black', 'LineWidth', 8);
errorbar(ExperimentalData.tValidate, ExperimentalData.phosphoroValidate, ExperimentalData.phosphoroError, '.', 'color', 'k', 'LineWidth', ebthickness);

exerlines(ModelPlotting.StartSecond, minuteBegin, ModelPlotting.StimEnd, ModelPlotting.AMPK);
%% Subplot 4 - AMPK Activity
box on
set(gca,'linewidth',2)
set(gca,'XMinorTick','on','YMinorTick','on')
subplot(1, 2, 2, 'align')

yminActivity = -0.13;

for i=1:size(ModelPlotting.ActivityValuesSamp,2)
    ColorMatrix = {[1 0 0], [0 1 0], [0 0 1], 'c', [0 0 0]};
    StyleMatrix = {'-', '-', '-', '-', '-'};
    width = {2, 2, 2, 2, 3};
    figureheight = 1.2*max(max(ModelPlotting.ActivityValuesSamp(AfterEquilibrationResults>0, 5))); % determines how tall the figure should be based on the extent of the data
    xlim([0 TotalMin]);
    ylim([yminActivity figureheight]);
    plot(AfterEquilibrationResults, ModelPlotting.ActivityValuesSamp(:,i), 'Color', ColorMatrix{i}, 'LineStyle', StyleMatrix{i}, 'LineWidth', width{i}); hold on
end

if verify == 1
    [ATPActInitSim] = mean(ModelPlotting.ActivityValuesSamp((AfterEquilibrationResults > 5 & AfterEquilibrationResults < 10),1)); % Finds initial Phosphocreatine
    [ATPActExSim] = min(ModelPlotting.ActivityValuesSamp((AfterEquilibrationResults > 10 & AfterEquilibrationResults < 40),1)); % Finds Exercise Phosphocreatine    
    ADPActInitSim = mean(ModelPlotting.ActivityValuesSamp((AfterEquilibrationResults > 5 & AfterEquilibrationResults < 10),2)); % Finds initial Phosphate
    ADPActExSim = max(ModelPlotting.ActivityValuesSamp((AfterEquilibrationResults > 10 & AfterEquilibrationResults < 40),2)); % Finds Exercise Phosphate    
    AMPActInitSim = mean(ModelPlotting.ActivityValuesSamp((AfterEquilibrationResults > 5 & AfterEquilibrationResults < 10),3)); % Finds initial Phosphate
    AMPActExSim = max(ModelPlotting.ActivityValuesSamp((AfterEquilibrationResults > 10 & AfterEquilibrationResults < 40),3)); % Finds Exercise Phosphate    
    UnboundInitSim = mean(ModelPlotting.ActivityValuesSamp((AfterEquilibrationResults > 5 & AfterEquilibrationResults < 10),4)); % Finds initial Phosphate
    UnboundExSim = max(ModelPlotting.ActivityValuesSamp((AfterEquilibrationResults > 10 & AfterEquilibrationResults < 40),4)); % Finds Exercise Phosphate    
    TotalActInitSim = mean(ModelPlotting.ActivityValuesSamp((AfterEquilibrationResults > 5 & AfterEquilibrationResults < 10),5)); % Finds initial Phosphate
    TotalActExSim = max(ModelPlotting.ActivityValuesSamp((AfterEquilibrationResults > 10 & AfterEquilibrationResults < 40),5)); % Finds Exercise Phosphate    
    text(2, ATPActInitSim+1 , num2str(ATPActInitSim), 'color', 'r')
    text(25, ATPActExSim+0.8, num2str(ATPActExSim), 'color', 'r')
    text(2, ADPActInitSim+0.2, num2str(ADPActInitSim), 'color', 'g')
    text(25, ADPActExSim+0.2, num2str(ADPActExSim), 'color', 'g')
    text(2, AMPActInitSim+0.8, num2str(AMPActInitSim), 'color', 'b')
    text(25, AMPActExSim+0.6, num2str(AMPActExSim), 'color', 'b')
    text(2, UnboundInitSim+0.5, num2str(UnboundInitSim), 'color', 'c')
    text(25, UnboundExSim+0.4, num2str(UnboundExSim), 'color', 'c')
    text(2, TotalActInitSim+0.2, num2str(TotalActInitSim), 'color', 'k')
    text(25, TotalActExSim+0.2, num2str(TotalActExSim), 'color', 'k')
end

UniformSizes('Time (min)', 'p-AMPK Activity (mmol/L/s)', Yaxismov)

plot(ExperimentalData.tValidate, ExperimentalData.activityValidate, '*', 'Color', 'Black', 'LineWidth', 8);
errorbar(ExperimentalData.tValidate, ExperimentalData.activityValidate, ExperimentalData.activityError, '.', 'color', 'k', 'LineWidth', ebthickness)

exerlines(ModelPlotting.StartSecond, minuteBegin, ModelPlotting.StimEnd, ModelPlotting.ActivityValuesSamp);

box on
set(gca,'linewidth',2)
set(gca,'XMinorTick','on','YMinorTick','on')

for ii = 1:2
    subplot(1,2,ii)
    text(-0.25, 1.05, char(ii+66), 'color', 'k', 'fontw', 'b', 'FontSize', 32, 'Units', 'normalized')
end

text(textposAct, min(ModelPlotting.ActivityValuesSamp((AfterEquilibrationResults > 10 & AfterEquilibrationResults < 40),2)), 'ADP-bound', 'FontSize', 16, 'HorizontalAlignment', 'left', 'color', 'g')
text(textposAct, min(ModelPlotting.ActivityValuesSamp((AfterEquilibrationResults > 10 & AfterEquilibrationResults < 40),5)), 'Total', 'FontSize', 16, 'HorizontalAlignment', 'left', 'color', 'k')
text(textposAct, mean(mean([ModelPlotting.ActivityValuesSamp((AfterEquilibrationResults > 10 & AfterEquilibrationResults < 40),1), ModelPlotting.ActivityValuesSamp((AfterEquilibrationResults > 10 & AfterEquilibrationResults < 40),3), ModelPlotting.ActivityValuesSamp((AfterEquilibrationResults > 10 & AfterEquilibrationResults < 40),4)])) + 0.4, 'ATP-bound', 'FontSize', 16, 'HorizontalAlignment', 'left', 'color', 'r')
text(textposAct, mean(mean([ModelPlotting.ActivityValuesSamp((AfterEquilibrationResults > 10 & AfterEquilibrationResults < 40),1), ModelPlotting.ActivityValuesSamp((AfterEquilibrationResults > 10 & AfterEquilibrationResults < 40),3), ModelPlotting.ActivityValuesSamp((AfterEquilibrationResults > 10 & AfterEquilibrationResults < 40),4)])) + 0.1, 'AMP-bound', 'FontSize', 16, 'HorizontalAlignment', 'left', 'color', 'b')
text(textposAct, mean(mean([ModelPlotting.ActivityValuesSamp((AfterEquilibrationResults > 10 & AfterEquilibrationResults < 40),1), ModelPlotting.ActivityValuesSamp((AfterEquilibrationResults > 10 & AfterEquilibrationResults < 40),3), ModelPlotting.ActivityValuesSamp((AfterEquilibrationResults > 10 & AfterEquilibrationResults < 40),4)])) - 0.2, 'Unbound', 'FontSize', 16, 'HorizontalAlignment', 'left', 'color', 'c')

    function UniformSizes(XaxisName, YaxisName, Yaxismov) % Mostly makes uniform sizing of the legend and axes
        
        axisSize = 28; % size of the axis
        textSize = 20; % size of the text
        yaxisPos = Yaxismov; % text distance relative to y axis
        
        cYaxis = ylabel(YaxisName); % names y axis
        cXaxis = xlabel(XaxisName); % names x axis
        
        cAxis = gca; cAxis.FontSize = textSize ; % sets the size of axis elements
        
        cYaxis.FontSize = axisSize ; % sets the size of axis elements
        cXaxis.FontSize = axisSize ; % sets the size of axis elements
        
        set(cYaxis, 'Position', get(cYaxis, 'Position') - [yaxisPos 0 0]) % decreases crowding of ylabel to the yaxis
    end

    function exerlines(equilibrationtime, minuteBegin, xend, ydata, logplot)
        
        drk = 0.55;
        
        if nargin == 4
            logplot = 0;
        end
        
        xs = minuteBegin/60; % sets the "start" of the exercise
        xe = (xend - equilibrationtime)/60; % sets the "end" of the exercise
        
        y = max(max(ydata));
        
        hold on
        if logplot == 1
            yy = 1.4*y;
            pStart = plot([xs xs], [0.0000001, yy]);
            pEnd = plot([xe xe], [0.0000001, yy]);
        else
            yy = 1.1*y;
            pStart = plot([xs xs], [0, yy]);
            pEnd = plot([xe xe], [0, yy]);
        end
        
        pStart.LineStyle = '-.';
        pEnd.LineStyle = '-.';
        
        pStart.LineWidth = 0.4;
        pEnd.LineWidth = 0.4;
        
        pStart.Color = [drk drk drk];
        pEnd.Color = [drk drk drk];
        
        set(get(get(pStart,'Annotation'),'LegendInformation'),'IconDisplayStyle','off');
        set(get(get(pEnd,'Annotation'),'LegendInformation'),'IconDisplayStyle','off');
        
    end

end
